# Supplementary material for: Integrin β3 Promotes Resistance to EGFR-TKI in Non-Small-Cell Lung Cancer by Upregulating AXL through the YAP Pathway
Source: Cells. 2022 Jun 30;11(13):2078. doi: 10.3390/cells11132078 (PMC9265629; doi:10.3390/cells11132078)
Supplement: Supplementary file 1 [file cells-11-02078-s001.zip]

Archive with 1 entries (1 files):
- cells-1661031-supplementary.pdf
